# Supplementary material for: Therapeutic Peptide RF16 Derived from CXCL8 Inhibits MDA-MB-231 Cell Invasion and Metastasis
Source: Int J Mol Sci. 2023 Sep 13;24(18):14029. doi: 10.3390/ijms241814029 (PMC10531501; doi:10.3390/ijms241814029)
Supplement: Supplementary file 1 [file ijms-24-14029-s001.zip]

Archive with 1 entries (1 files):
- ijms-2587721-supplementary.pdf
